# Supplementary material for: Molecular Alterations in Semen of Per-And Polyfluoroalkyl Substance Exposed Subjects: Association Between DNA Integrity, Antioxidant Capacity and Lipoperoxides
Source: Antioxidants (Basel). 2025 Jun 27;14(7):792. doi: 10.3390/antiox14070792 (PMC12291827; doi:10.3390/antiox14070792)
Supplement: Supplementary file 1 [file antioxidants-14-00792-s001.zip]

Archive with 1 entries (1 files):
- antioxidants-3655627-supplementary.pdf
